# Supplementary material for: Distinct Gut–Brain Axis Dysregulation in Episodic Versus Chronic Migraine: Insights from NTG-Induced Mouse Models
Source: Int J Mol Sci. 2025 Oct 29;26(21):10493. doi: 10.3390/ijms262110493 (PMC12607510; doi:10.3390/ijms262110493)
Supplement: Supplementary file 1 [file ijms-26-10493-s001.zip]

Archive with 3 entries (3 files):
- Supplementary figures.pdf
- Supplementary figures.pptx
- Supplementary Materials.pdf
